# Supplementary material for: Occurrence and seasonal variation of human Plasmodium infection in Punjab Province, Pakistan
Source: BMC Infect Dis. 2019 Nov 6;19:935. doi: 10.1186/s12879-019-4590-2 (PMC6836532; doi:10.1186/s12879-019-4590-2)
Supplement: Supplementary file 1 — Additional file 1. Location (coordinates) and names of malaria sample collection sites in the province of Punjab. [file 12879_2019_4590_MOESM1_ESM.xlsx]

## Sheet: south_punjab
Health care centres from Southern Punjab				Health care centres from Northern Punjab
ID	Name	Latitude	Longitude	ID	Name	Latitude	Longitude
1	Bahawal victoria Hospital	29.4059	71.6693	1	Salamat Hospital	32.1636	74.2091
2	Doctor Hospital	29.4122	71.72	2	Chaudary Hospital	32.168	74.2033
3	Civil Hospital	29.4122	71.72	3	CMH Hospital	32.2477	74.1164
4	DHQ Hospital	29.3878	71.6805	4	Gondal medical complex	32.1668	74.1919
5	Iqbal Hospital	29.3789	71.6715	5	Med care Int Hosp	32.177	74.1898
6	General Hospital	29.3875	71.6651	6	City Hospital	32.1783	74.2002
7	Bismillah Clinic	29.3829	71.7225	7	DHQ Hospital	32.1699	74.1923
8	Woman Hospital	29.3944	71.6773	8	Faraz Lab	32.153	74.1769
9	Millat Hospital	29.3854	71.6599	9	Naveed Lab	32.1545	74.179
10	Sheikh zaid Hospital	28.4195	70.3187	10	Al-Imran	32.1747	74.1686
11	Civil Hospital	28.4247	70.3109	11	Bashir Hospital	32.1761	74.2012
12	DHQ Hospital	28.4189	70.3139	12	Med city Hosp	32.2171	74.1731
13	Al-saeed Hospital	28.422	70.3329	13	Chatha Hosp	32.1727	74.1951
14	Hamdani Hospital	28.4167	70.3187	14	Allama Iqbal Hosp	32.0848	74.2046
15	Bhukhari Hospital	28.4156	70.3186	15	Aziz Bhatti Hospital	32.5991	74.0797
16	Ahsan Mujeeb Hospital	28.4131	70.3026	16	City Hospital	32.5852	74.0765
17	Barkat Hospital	28.43	70.2953	17	Nalik Haider	32.5835	74.0734
18	DHQ Hospital	30.0503	70.6386	18	Gujrat Hospital	32.5957	74.0796
19	Ghazi labs	30.6526	70.6381	19	New Family Hopital	32.5938	74.0799
20	Ghazi khan medical complex	30.0425	70.6354	20	Ali Children Hosp	32.5777	74.075
21	Nishter Hospital	30.2003	71.4445	21	DHQ Hospital	32.9315	72.8631
22	Fatima Jinnah Hospital	30.1955	71.4666	22	Life Line	32.9323	72.862
23	CMH	30.1926	71.4382	23	Fauji	32.9235	72.8449
24	Bakhtawar Hospital	30.2423	71.5557	24	Family Health	32.9467	72.855
25	Railway Hospital	30.1811	71.442	25	Chakwal Health	32.9458	72.847
26	Prime Hospital	30.2034	71.4493	26	Fauji Hospital	32.9606	73.7015
27	Noshaba Hospital	29.1086	70.3277	27	Fazal Hospital	32.931	73.7378
28	DHQ Hospital	29.1041	70.3305	28	CMH Hospital	32.918	73.697
29	Lady care Hospital	29.1091	70.3279	29	Iftikhar Hospital	32.9429	73.7339
				30	Agha Hospital	32.9325	73.7345
				31	DHQ Hospital	32.947	73.7173
				32	Mozam Hospital	32.9457	73.7149
				33	Fazal Hospital	32.9363	73.7357
				34	Maryam	33.6047	73.0249
				35	Fauji Foundat	33.5544	73.0957
				36	Banizer Bhautto	33.628	73.0722
				37	Bilal Hosp	33.6337	73.079
				38	Holy Family	33.6405	73.0575
				39	DHQ	33.6127	73.0541
				40	MH	33.5964	73.0429
				41	CMH	33.5808	73.0472
				42	City Lab	33.6278	73.07
				43	Ralway General Hosp	33.6195	73.0343
